# Supplementary material for: Insulin-like Growth Factor II Prevents MPP+ and Glucocorticoid Mitochondrial-Oxidative and Neuronal Damage in Dopaminergic Neurons
Source: Antioxidants (Basel). 2021 Dec 24;11(1):41. doi: 10.3390/antiox11010041 (PMC8773450; doi:10.3390/antiox11010041)
Supplement: Supplementary file 1 [file antioxidants-11-00041-s001.zip]

Archive with 1 entries (1 files):
- antioxidants-1486437-supplementary.pdf
